# Supplementary material for: Variation in a Newly Identified Caprine KRTAP Gene Is Associated with Raw Cashmere Fiber Weight in Longdong Cashmere Goats
Source: Genes (Basel). 2021 Apr 22;12(5):625. doi: 10.3390/genes12050625 (PMC8143586; doi:10.3390/genes12050625)
Supplement: Supplementary file 1 [file genes-12-00625-s001.zip]

Archive with 1 entries (1 files):
- genes-1165397-supplementary.pdf
